# Supplementary material for: Comparative Genetic Characterization of CTX-M-Producing Escherichia coli Isolated from Humans and Pigs with Diarrhea in Korea Using Next-Generation Sequencing
Source: Microorganisms. 2023 Jul 28;11(8):1922. doi: 10.3390/microorganisms11081922 (PMC10458018; doi:10.3390/microorganisms11081922)
Supplement: Supplementary file 1 [file microorganisms-11-01922-s001.zip]

Archive with 1 entries (1 files):
- microorganisms-2473567-supplementary.xlsx
