# Supplementary material for: Comparative Genetic Characterization of CTX-M-Producing Escherichia coli Isolated from Humans and Pigs with Diarrhea in Korea Using Next-Generation Sequencing
Source: Microorganisms. 2023 Jul 28;11(8):1922. doi: 10.3390/microorganisms11081922 (PMC10458018; doi:10.3390/microorganisms11081922)
Supplement: Supplementary file 1 [file microorganisms-11-01922-s001.zip › microorganisms-2473567-supplementary.xlsx]

## Sheet: Sheet1
No.	GenBank accession	SRA accession no.	Submission number	BioProject number	BioSample Accession	GenBank accession no.
1	HE-CC-3	SRR18919508	SUB11323836	PRJNA825737	SAMN27543678	JALLKL000000000
2	HE-CC-6	SRR18919507	SUB11323836	PRJNA825737	SAMN27543674	JALLCB000000000
3	HE-CC-7	SRR18919520	SUB11323836	PRJNA825737	SAMN27543679	JALLKK000000000
4	HE-CC-8	SRR18919515	SUB11323836	PRJNA825737	SAMN27543680	JALLBY000000000
5	HE-CC-10	SRR18919514	SUB11323836	PRJNA825737	SAMN27543675	JALLCA000000000
6	HE-CC-13	SRR18919513	SUB11323836	PRJNA825737	SAMN27543677	JALLBZ000000000
7	HE-CC-15	SRR18919512	SUB11323836	PRJNA825737	SAMN27543681	JALLKJ000000000
8	HE-CC-17	SRR18919511	SUB11323836	PRJNA825737	SAMN27543682	JALLKI000000000
9	HE-CC-18	SRR18919510	SUB11323836	PRJNA825737	SAMN27543683	JALLBX000000000
10	HE-CC-19	SRR18919509	SUB11323836	PRJNA825737	SAMN27543684	JALLBW000000000
11	HE-CC-20	SRR18919506	SUB11323836	PRJNA825737	SAMN27543685	JALLBV000000000
12	HE-CC-21	SRR18919505	SUB11323836	PRJNA825737	SAMN27543686	JALLBU000000000
13	HE-CC-22	SRR18919528	SUB11323836	PRJNA825737	SAMN27543687	JALLBT000000000
14	PE-CC-1	SRR18919527	SUB11323836	PRJNA825737	SAMN27543690	JALLKH000000000
15	PE-CC-2	SRR18919526	SUB11323836	PRJNA825737	SAMN27543691	JALLBS000000000
16	PE-CC-3	SRR18919525	SUB11323836	PRJNA825737	SAMN27543692	JALLBR000000000
17	PE-CC-5	SRR18919524	SUB11323836	PRJNA825737	SAMN27543693	JALLBQ000000000
18	PE-CC-6	SRR18919523	SUB11323836	PRJNA825737	SAMN27543694	JALLKG000000000
19	PE-CC-7	SRR18919522	SUB11323836	PRJNA825737	SAMN27543695	JALLBP000000000
20	PE-CC-8	SRR18919521	SUB11323836	PRJNA825737	SAMN27543696	JALLBO000000000
21	PE-CC-9	SRR18919519	SUB11323836	PRJNA825737	SAMN27543697	JALLBN000000000
22	PE-CC-10	SRR18919518	SUB11323836	PRJNA825737	SAMN27543698	JALLKF000000000
23	PE-CC-49	SRR18919517	SUB11323836	PRJNA825737	SAMN27543699	JALLBM000000000
24	PE-CC-54	SRR18919516	SUB11323836	PRJNA825737	SAMN27543700	JALLBL000000000
